# Supplementary material for: Refolding Increases the Chaperone-like Activity of αH-Crystallin and Reduces Its Hydrodynamic Diameter to That of α-Crystallin
Source: Int J Mol Sci. 2023 Aug 30;24(17):13473. doi: 10.3390/ijms241713473 (PMC10487585; doi:10.3390/ijms241713473)
Supplement: Supplementary file 1 [file ijms-24-13473-s001.zip]

Archive with 1 entries (1 files):
- ijms-2532987-supplementary.pdf
